# Supplementary material for: The Performance of an Oral Microbiome Biomarker Panel in Predicting Oral Cavity and Oropharyngeal Cancers
Source: Front Cell Infect Microbiol. 2018 Aug 3;8:267. doi: 10.3389/fcimb.2018.00267 (PMC6085444; doi:10.3389/fcimb.2018.00267)
Supplement: Supplementary file 3 [file Table_3.XLSX]

## Sheet: Sheet1
Supplementary Table 3. Stratified bootstrap ROC curve with cross-validation.
	Sensitivity	Specificity	PPV	NPV	AUC
1	0.85	0.666667	0.894737	0.571429	0.845833
2	0.8125	0.75	0.962963	0.333333	0.851562
3	0.821429	0.75	0.958333	0.375	0.803571
4	0.666667	0.5	0.842105	0.272727	0.638889
5	0.807692	0.8	0.954545	0.444444	0.915385
6	1	0.4	0.896552	1	0.830769
7	0.928571	0.8	0.962963	0.666667	0.871429
8	0.833333	0.4	0.869565	0.333333	0.670833
9	0.92	0.5	0.884615	0.6	0.773333
10	0.851852	0.75	0.958333	0.428571	0.944444
11	1	0	0.814815	NA	0.736364
12	0.9	0.8	0.964286	0.571429	0.853333
13	0.909091	0.5	0.909091	0.5	0.785354
14	1	0.75	0.95	1	0.868421
15	0.964286	0.571429	0.9	0.8	0.785714
16	0.958333	1	1	0.75	0.958333
17	0.888889	0.666667	0.96	0.4	0.876543
18	1	0.714286	0.925926	1	0.882857
19	0.864865	0.571429	0.914286	0.444444	0.810811
20	1	0.333333	0.882353	1	0.777778
Average	0.898875	0.61119	0.920273	0.604809	0.824078
